# Supplementary material for: Gold-Doped Hybrid Nanoparticles: A Versatile Tool for Multimodal Imaging of Cell Trafficking
Source: Pharmaceutics. 2025 Dec 15;17(12):1612. doi: 10.3390/pharmaceutics17121612 (PMC12737188; doi:10.3390/pharmaceutics17121612)
Supplement: Supplementary file 1 [file pharmaceutics-17-01612-s001.zip]

Archive with 1 entries (1 files):
- pharmaceutics-4028144-supplementary.pdf
